# Supplementary material for: CAC1 knockdown reverses drug resistance through the downregulation of P-gp and MRP-1 expression in colorectal cancer
Source: PLoS One. 2019 Sep 10;14(9):e0222035. doi: 10.1371/journal.pone.0222035 (PMC6736305; doi:10.1371/journal.pone.0222035)
Supplement: S1 Dataset — (XLSX) [file pone.0222035.s001.xlsx]

## Sheet: SW480 and SW4805-fu
Western-Blot
	shCAC1(Grey value)							shCON(Grey value)
	CAC1			β-actin				CAC1			β-actin
SW480	4600.22	10638.9	3216.63	31739.7	31030.9	32174.7		29792	31216.8	28871	33501	32700.2	34255.4
SW480/5-Fu	10991.6	13653.8	10210.4	35588	34689	35610.4		40701.6	41139	39793.9	34665	34113.6	33124.6
	shCON（Grey value）										shCAC1(Grey value)
	P-gp			MRP-1			β-actin				P-gp			MRP-1			β-actin
SW480	19689.9	18855.7	16398.1	32891.3	31896.8	36418.8	19689.9	18855.7	16398.1		9046.92	4602.67	9029.21	26596.7	20945.3	28684.8	30270.2	30679.6	31064.5
SW480/5-Fu	52213.3	50177.2	49912.7	44503.4	40260.7	49044	21085.5	23307.7	21719		24631.1	20980.5	21039.3	29753.3	22965.1	36627.4	27026.7	27518.7	27882.1
Cell cycle
	shCON(%)										shCAC1(%)
	G1			S			G2				G1			S			G2
SW480	39.23	44.31	43.33	16.58	15.52	19.33	35.54	32.46	33.94		66.72	68.26	75.08	17.23	18.66	15.54	6.03	6.95	8.77
SW480/5-Fu	40.37	37.77	42.25	18.22	15.76	17.55	30.09	31.84	27.95		69.21	71.06	75.03	15.45	17.73	18.41	8.1	10.21	9.05
Apoptotic cell
	shCAC1(%)				shCON(%)
SW480	12.95	19.95	16.96		5.37	3.66	3.27
SW480/5-Fu	11.79	16.39	15.23		4.18	2.38	2.96
Colony formation
	shCAC1(count)				shCON (count)
SW480	6	9	17		36	39	51
SW480/5-Fu	10	17	30		51	61	80
Migration
	shCAC1(count)				shCON (count)
SW480	36	36	50		118	142	157
SW480/5-Fu	60	59	79		169	187	207
Invasion
	shCAC1(count)				shCON (count)
SW480	13	11	7		47	41	31
SW480/5-Fu	12	16	6		56	51	39

## Sheet: PCR
Well	Sample Name	Target Name	Quencher	Cт	Cт Mean	Cт SD	Quantity	Quantity Mean	Quantity SD	Automatic Ct Threshold	Ct Threshold	Automatic Baseline	Comments	HIGHSD	MTP
A1	SW480-NT	beta-actin	None	17.8373	17.8647	0.0386858				FALSE	0.5	FALSE		N	N
A2	SW480-shCAC1	beta-actin	None	18.0772	18.0999	0.0322016				FALSE	0.5	FALSE		N	N
A5	SW480/5FU-NT	beta-actin	None	16.7197	16.619	0.142417				FALSE	0.5	FALSE		N	N
A6	SW480/5FU-shCAC1	beta-actin	None	18.8641	18.7369	0.179877				FALSE	0.5	FALSE		N	N
B1	SW480-NT	beta-actin	None	17.8373	17.8647	0.0386858				FALSE	0.5	FALSE		N	N
B2	SW480-shCAC1	beta-actin	None	18.1227	18.0999	0.0322016				FALSE	0.5	FALSE		N	N
B5	SW480/5FU-NT	beta-actin	None	16.5183	16.619	0.142417				FALSE	0.5	FALSE		N	N
B6	SW480/5FU-shCAC1	beta-actin	None	18.6097	18.7369	0.179877				FALSE	0.5	FALSE		N	N
C1	SW480-NT	CAC1	None	17.8003	18.0029	0.286488				FALSE	0.5	FALSE		N	Y
C2	SW480-shCAC1	CAC1	None	20.8277	20.7633	0.0911303				FALSE	0.5	FALSE		N	Y
C5	SW480/5FU-NT	CAC1	None	16.2832	16.2422	0.0580623				FALSE	0.5	FALSE		N	Y
C6	SW480/5FU-shCAC1	CAC1	None	20.801	20.7036	0.137799				FALSE	0.5	FALSE		N	Y
D1	SW480-NT	CAC1	None	18.2055	18.0029	0.286488				FALSE	0.5	FALSE		N	Y
D2	SW480-shCAC1	CAC1	None	20.6988	20.7633	0.0911303				FALSE	0.5	FALSE		N	Y
D5	SW480/5FU-NT	CAC1	None	16.2011	16.2422	0.0580623				FALSE	0.5	FALSE		N	Y
D6	SW480/5FU-shCAC1	CAC1	None	20.6061	20.7036	0.137799				FALSE	0.5	FALSE		N	Y

## Sheet: LoVo and LoVo5-fu
Western-Blot
	shCON（Grey value）										shCAC1(Grey value)
	P-gp			MRP-1			β-actin				P-gp			MRP-1			β-actin
LoVo/5-FU	39185.2	39169.6	40154.9	39037.5	41911.4	37823.7	47609.2	41095.7	46615.7		25988	22618.3	31547.2	22342.7	23511.7	22630.9	49114.9	43849.9	50174.6
LoVo	28993.1	26586.6	25647.1	36760.7	40417.6	36089	44654.1	40709.7	40346.9		24847.4	17702.9	25647.1	21251.2	28625.9	21296.4	40002.6	30908.3	38271.8
Cell cycle
	shCON(%)										shCAC1(%)
	G1			S			G2				G1			S			G2
LoVo	45.85	38.28	51.71	12.04	15.27	22.31	43.89	31.86	36		67.64	76.27	86.75	7.53	13.56	20.01	16.34	3.81	8.35
LoVo/5-Fu	50.85	40.12	44.96	29.02	32.6	25.32	26.49	29.11	21.56		88.62	76.77	65.55	17.16	9	12.21	4.99	17.18	8.55
Apoptotic cell
	shCAC1（%）				shCON（%）
LoVo	42.95	43.76	59.27		22.39	26.76	19.73
LoVo/5-Fu	43.56	68.68	58.43		36.36	31.91	28.51
Migration
	shCAC1(count)				shCON (count)
LoVo	145	100	77		394	286	322
LoVo/5-Fu	143	70	81		178	253	190
Invasion
	shCAC1(count)				shCON (count)
LoVo	54	34	39		109	86	80
LoVo/5-Fu	34	16	27		84	66	60

## Sheet: Nude mice xenografts
Tumor weight
	shCON(g)						shCAC1(g)
SW480	2.81	3.02	2.88	2.97	2.83	2.92	1.23	1.24	1.38	1.43	1.26	1.28
SW480/5-Fu	3.01	2.93	3.65	3.41	3.22	3.43	1.34	1.32	1.46	1.48	1.35	1.44
Tumor volume
Day	SW480/5-Fu(mm3)												SW480(mm3)
	shCON						shCAC1						shCON						shCAC1
d10	0.1	0.2	0.1	0.2	0.1	0.1	0.1	0.1	0.12	0.1	0.1	0.1	0.1	0.1	0.08	0.1	0.09	0.1	0.1	0.1	0.06	0.07	0.1	0.1
d14	0.25	0.25	0.17	0.24	0.2	0.24	0.12	0.16	0.12	0.13	0.15	0.11	0.16	0.26	0.15	0.18	0.19	0.24	0.1	0.12	0.09	0.07	0.12	0.11
d17	0.27	0.38	0.32	0.28	0.34	0.42	0.28	0.18	0.32	0.19	0.22	0.24	0.22	0.36	0.3	0.27	0.35	0.46	0.18	0.18	0.12	0.08	0.12	0.14
d21	0.48	0.44	0.64	0.56	0.68	0.81	0.28	0.22	0.32	0.26	0.26	0.31	0.47	0.42	0.53	0.51	0.6	0.71	0.21	0.2	0.18	0.16	0.23	0.28
d28	2.17	2.36	2.67	2.07	2.24	2.46	0.54	0.49	0.61	0.48	0.52	0.6	1.28	2.13	1.67	1.77	2.13	1.48	0.41	0.47	0.38	0.38	0.42	0.53
d35	3.11	2.98	3.02	2.87	2.69	3.12	1.08	0.96	1.02	1.06	1.08	1.2	2.54	2.84	3.2	2.07	2.19	3.2	0.78	0.92	0.72	0.69	0.8	0.95
d38	3.67	3.64	3.74	3.76	3.24	3.89	1.89	1.76	2.11	2.12	2.34	2.16	3.14	3.34	3.03	3.16	3.41	3.93	1.39	1.26	1.53	1.41	1.53	1.33
d42	4.02	4.17	4.23	3.88	3.47	4.36	1.98	1.86	2.12	2.33	2.65	2.22	4.02	4.31	3.34	3.81	3.67	4.05	1.78	1.84	1.83	1.67	2.02	1.62
